# Supplementary material for: Facile One-Pot Synthesis and Anti-Microbial Activity of Novel 1,4-Dihydropyridine Derivatives in Aqueous Micellar Solution under Microwave Irradiation
Source: Molecules. 2024 Mar 1;29(5):1115. doi: 10.3390/molecules29051115 (PMC10934481; doi:10.3390/molecules29051115)
Supplement: Supplementary file 1 [file molecules-29-01115-s001.zip]

Archive with 1 entries (1 files):
- molecules-2892597-supplementary.pdf
